# Supplementary material for: Design and Synthesis of Boronic Chalcones with Dual Anticancer and Anti-Inflammatory Activity
Source: Molecules. 2025 Jul 19;30(14):3032. doi: 10.3390/molecules30143032 (PMC12301034; doi:10.3390/molecules30143032)
Supplement: Supplementary file 1 [file molecules-30-03032-s001.zip]

Archive with 1 entries (1 files):
- molecules-3725060-supplementary.pdf
